# Supplementary material for: Performance-based criteria for safe and circular digestate use in agriculture
Source: Sci Rep. 2025 Dec 24;16:3369. doi: 10.1038/s41598-025-33314-x (PMC12834953; doi:10.1038/s41598-025-33314-x)
Supplement: Supplementary file 2 — Supplementary Material 2 [file 41598_2025_33314_MOESM2_ESM.xlsx]

## Sheet: Table S1
Table S1. Seed-bioassay responses by feedstock and digestate fraction. Medians, first and third quartiles (Q1–Q3) and interquartile ranges (IQR) for germination index (GI), relative shoot growth (RSG), relative root growth (RRG) and root length across feedstocks (manure, sewage sludge, agricultural biomass, food waste) and fractions (LD, WD, SD).
Feedstock	Digestate fraction	n	Median	Q1	Q3	IQR	Variable
Manure	LD	7	22.3388	13.4776	30.0154	16.5377	GI (%)
Manure	WD	7	26.8206	16.4008	41.4512	25.0504	GI (%)
Manure	SD	7	0	0	0	0	GI (%)
Sewage sludge	LD	3	85.3131	68.1718	123.448	55.2757	GI (%)
Sewage sludge	WD	3	99.4339	80.1133	100.82	20.7071	GI (%)
Sewage sludge	SD	3	0	0	0.994275	0.994275	GI (%)
Agricultural biomass	LD	2	71.4652	64.717	78.2133	13.4963	GI (%)
Agricultural biomass	WD	2	52.1616	51.4848	52.8383	1.35346	GI (%)
Agricultural biomass	SD	2	4.97794	2.48897	7.46691	4.97794	GI (%)
Food waste	LD	11	42.5249	24.9378	56.5173	31.5795	GI (%)
Food waste	WD	11	43.8721	33.8169	52.9243	19.1074	GI (%)
Food waste	SD	11	0	0	0	0	GI (%)
Manure	LD	7	36.3636	22.7273	63.5714	40.8442	RSG (%)
Manure	WD	7	37.5	25	61.3636	36.3636	RSG (%)
Manure	SD	7	0	0	0	0	RSG (%)
Sewage sludge	LD	3	90.4762	85.7143	120.238	34.5238	RSG (%)
Sewage sludge	WD	3	127.778	91.1616	127.778	36.6162	RSG (%)
Sewage sludge	SD	3	0	0	3.125	3.125	RSG (%)
Agricultural biomass	LD	2	80.9524	71.4286	90.4762	19.0476	RSG (%)
Agricultural biomass	WD	2	73.3918	65.6433	81.1404	15.4971	RSG (%)
Agricultural biomass	SD	2	7.69231	3.84615	11.5385	7.69231	RSG (%)
Food waste	LD	11	75	57.5	88.1818	30.6818	RSG (%)
Food waste	WD	11	76.4706	58.0495	86.3636	28.3141	RSG (%)
Food waste	SD	11	0	0	0	0	RSG (%)
Manure	LD	7	46.0591	41.3684	80.7114	39.3431	RRG (%)
Manure	WD	7	45.3887	30.5651	117.026	86.4612	RRG (%)
Manure	SD	7	0	0	0	0	RRG (%)
Sewage sludge	LD	3	94.2934	78.6656	101.007	22.3418	RRG (%)
Sewage sludge	WD	3	79.988	78.9029	95.7207	16.8177	RRG (%)
Sewage sludge	SD	3	0	0	15.9084	15.9084	RRG (%)
Agricultural biomass	LD	2	89.3017	87.1316	91.4719	4.34024	RRG (%)
Agricultural biomass	WD	2	74.7971	65.9781	83.6161	17.638	RRG (%)
Agricultural biomass	SD	2	32.3566	16.1783	48.5349	32.3566	RRG (%)
Food waste	LD	11	50.6546	39.1599	75.0331	35.8732	RRG (%)
Food waste	WD	11	61.0265	55.8171	66.847	11.0299	RRG (%)
Food waste	SD	11	0	0	0	0	RRG (%)
Manure	LD	7	2.4	1.9935	3.76125	1.76775	Root length (mm)
Manure	WD	7	1.805	1.275	6.376	5.101	Root length (mm)
Manure	SD	7	0	0	0	0	Root length (mm)
Sewage sludge	LD	3	4.27833	4.19667	5.78417	1.5875	Root length (mm)
Sewage sludge	WD	3	4.16667	3.41048	4.73896	1.32848	Root length (mm)
Sewage sludge	SD	3	0	0	1.32	1.32	Root length (mm)
Agricultural biomass	LD	2	4.85143	4.61714	5.08571	0.468571	Root length (mm)
Agricultural biomass	WD	2	3.67825	3.65037	3.70613	0.05575	Root length (mm)
Agricultural biomass	SD	2	2.77	1.385	4.155	2.77	Root length (mm)
Food waste	LD	11	3.63857	3.3505	3.9875	0.637	Root length (mm)
Food waste	WD	11	3.07	2.15129	4.74714	2.59586	Root length (mm)
Food waste	SD	11	0	0	0	0	Root length (mm)
IQR: interquartile ranges; n: number of full-scale digesters; LD: liquid digestate; WD: whole digestate; SD: solid digestate; GI: germination index; RSG: relative shoot growth; RRG: relative root growth.

## Sheet: Table S2
Table S2.1. Top correlated drivers (positive and negative) across methods. Consensus set of candidate drivers based on rank by |ρ| and agreement with modeling screens; includes effect direction and significance tags.													Table S2.4. Spearman correlations between GI and all predictors with FDR control.					Table S2.5. Elastic-net coefficients and retained features. Coefficients from elastic-net regression (report α, λ, standardization, and cross-validation settings); variables with non-zero coefficients are flagged.			Table S2.6. Univariate GAM results for non-linear effects. GAM summaries for GI ~ s(x) (thin-plate splines, REML smoothing): EDF, F-statistic, p-value for the smooth term, and deviance explained per predictor.
variable	rho	p	p_fdr	beta	gam_p	edf	flag_screen	flag_gam	direction	abs_beta	abs_rho		variable	rho	p	p_fdr		variable	beta		variable	gam_p	edf
tan_mg_n_l	-0.525692	0.00998798	0.169796	-2.53292	0.00315128	4.2031	TRUE	TRUE	phytotoxic	2.53292	0.525692		tan_mg_n_l	-0.525692	0.00998798	0.169796		vfa_m_m	-2.73707		ag_mg_kg	0.000168548	1.00009
k_mg_kg	-0.551383	0.00638723	0.169796	-2.39251	0.000913737	1.04801	TRUE	TRUE	phytotoxic	2.39251	0.551383		b_mg_kg	-0.52668	0.00982383	0.169796		tan_mg_n_l	-2.53292		gd_mg_kg	0.000203065	1.00007
b_mg_kg	-0.52668	0.00982383	0.169796	-2.08675	0.00340804	1.00036	TRUE	TRUE	phytotoxic	2.08675	0.52668		k_mg_kg	-0.551383	0.00638723	0.169796		k_mg_kg	-2.39251		la_mg_kg	0.000206275	1.0001
pb_mg_kg	0.453557	0.0297271	0.249463	1.21419	0.000266667	1.00012	TRUE	TRUE	phytostimulant	1.21419	0.453557		vfa_m_m	-0.478261	0.0209774	0.249463		b_mg_kg	-2.08675		nd_mg_kg	0.0002064	1.00009
fe_mg_kg	0.373518	0.0791544	0.331104	0.870577	0.000553979	1.34068	TRUE	TRUE	phytostimulant	0.870577	0.373518		ts_percent	-0.432806	0.0391315	0.249463		pb_mg_kg	1.21419		pr_mg_kg	0.000217085	1.00012
be_mg_kg	0.27668	0.201236	0.420914	0.834974	0.000606582	1.59434	TRUE	TRUE	phytostimulant	0.834974	0.27668		mg_mg_kg	-0.442688	0.0343982	0.249463		fe_mg_kg	0.870577		tb_mg_kg	0.000247065	1.00009
tb_mg_kg	0.219368	0.31456	0.50133	0.747759	0.000247065	1.00009	TRUE	TRUE	phytostimulant	0.747759	0.219368		co_mg_kg	0.443676	0.033951	0.249463		be_mg_kg	0.834974		sm_mg_kg	0.000252223	1.00005
la_mg_kg	0.278656	0.197904	0.420914	0.691616	0.000206275	1.0001	TRUE	TRUE	phytostimulant	0.691616	0.278656		pb_mg_kg	0.453557	0.0297271	0.249463		tb_mg_kg	0.747759		pb_mg_kg	0.000266667	1.00012
gd_mg_kg	0.227273	0.296992	0.50133	0.642302	0.000203065	1.00007	TRUE	TRUE	phytostimulant	0.642302	0.227273		nh3_mg_l	-0.369565	0.0826369	0.331104		la_mg_kg	0.691616		dy_mg_kg	0.000280683	1.00008
nd_mg_kg	0.278656	0.197904	0.420914	0.636898	0.0002064	1.00009	TRUE	TRUE	phytostimulant	0.636898	0.278656		cr_mg_kg	0.376482	0.076616	0.331104		gd_mg_kg	0.642302		ho_mg_kg	0.000309729	1.00009
pr_mg_kg	0.274704	0.204606	0.420914	0.486838	0.000217085	1.00012	TRUE	TRUE	phytostimulant	0.486838	0.274704		fe_mg_kg	0.373518	0.0791544	0.331104		nd_mg_kg	0.636898		yb_mg_kg	0.000329014	1.00008
dy_mg_kg	0.193676	0.375906	0.547748	0.460917	0.000280683	1.00008	TRUE	TRUE	phytostimulant	0.460917	0.193676		ni_mg_kg	0.36166	0.0899451	0.331104		pr_mg_kg	0.486838		er_mg_kg	0.000333927	1.00014
ag_mg_kg	0.360672	0.0908914	0.331104	0.407195	0.000168548	1.00009	TRUE	TRUE	phytostimulant	0.407195	0.360672		ag_mg_kg	0.360672	0.0908914	0.331104		dy_mg_kg	0.460917		lu_mg_kg	0.000336501	1.00013
sm_mg_kg	0.204545	0.349164	0.530912	0.362378	0.000252223	1.00005	TRUE	TRUE	phytostimulant	0.362378	0.204545		sb_mg_kg	0.398221	0.0598363	0.331104		ag_mg_kg	0.407195		tm_mg_kg	0.000360223	1.00012
lu_mg_kg	0.156126	0.476848	0.633449	0.35293	0.000336501	1.00013	TRUE	TRUE	phytostimulant	0.35293	0.156126		toc_percent	-0.26087	0.229258	0.420914		sm_mg_kg	0.362378		fe_mg_kg	0.000553979	1.34068
er_mg_kg	0.155138	0.479676	0.633449	0.285865	0.000333927	1.00014	TRUE	TRUE	phytostimulant	0.285865	0.155138		ph	-0.321146	0.135128	0.420914		lu_mg_kg	0.35293		be_mg_kg	0.000606582	1.59434
ho_mg_kg	0.128458	0.559127	0.673021	0.271835	0.000309729	1.00009	TRUE	TRUE	phytostimulant	0.271835	0.128458		la_mg_kg	0.278656	0.197904	0.420914		er_mg_kg	0.285865		k_mg_kg	0.000913737	1.04801
yb_mg_kg	0.135375	0.537975	0.669188	0.158612	0.000329014	1.00008	TRUE	TRUE	phytostimulant	0.158612	0.135375		pr_mg_kg	0.274704	0.204606	0.420914		ho_mg_kg	0.271835		tan_mg_n_l	0.00315128	4.2031
tm_mg_kg	0.109684	0.618344	0.685556	0.000701182	0.000360223	1.00012	TRUE	TRUE	phytostimulant	0.000701182	0.109684		nd_mg_kg	0.278656	0.197904	0.420914		yb_mg_kg	0.158612		b_mg_kg	0.00340804	1.00036
													ce_mg_kg	0.300395	0.163705	0.420914		tm_mg_kg	0.000701182		vfa_m_m	0.0882267	1.72979
Table S2.2. Stimulatory driver candidates (positive associations with GI). Subset of variables showing positive association with GI after correlation screening and modeling agreement; includes rank metrics and notes.													li_mg_kg	0.283597	0.189739	0.420914		nh3_mg_l	0
variable	rho	p	p_fdr	beta	gam_p	edf	flag_screen	flag_gam	direction	abs_beta	abs_rho		be_mg_kg	0.27668	0.201236	0.420914		tn_percent	0		Table S2.7. Elastic-net model performance and tuning diagnostics. Cross-validation metrics (e.g., RMSE/MAE/R² for λ.min and λ.1se), selected λ values, and fold details used in model selection.
pb_mg_kg	0.453557	0.0297271	0.249463	1.21419	0.000266667	1.00012	TRUE	TRUE	phytostimulant	1.21419	0.453557		na_mg_kg	-0.325099	0.130119	0.420914		toc_percent	0		metric	value
fe_mg_kg	0.373518	0.0791544	0.331104	0.870577	0.000553979	1.34068	TRUE	TRUE	phytostimulant	0.870577	0.373518		al_mg_kg	0.259881	0.23109	0.420914		ts_percent	0		RMSE_in-sample	14.8179
be_mg_kg	0.27668	0.201236	0.420914	0.834974	0.000606582	1.59434	TRUE	TRUE	phytostimulant	0.834974	0.27668		v_mg_kg	0.261858	0.227435	0.420914		vs_percent_ts	0		R2_in-sample	0.702278
tb_mg_kg	0.219368	0.31456	0.50133	0.747759	0.000247065	1.00009	TRUE	TRUE	phytostimulant	0.747759	0.219368		sr_mg_kg	-0.272727	0.208013	0.420914		ph	0
la_mg_kg	0.278656	0.197904	0.420914	0.691616	0.000206275	1.0001	TRUE	TRUE	phytostimulant	0.691616	0.278656		as_mg_kg	0.304348	0.157962	0.420914		y_mg_kg	0
gd_mg_kg	0.227273	0.296992	0.50133	0.642302	0.000203065	1.00007	TRUE	TRUE	phytostimulant	0.642302	0.227273		bi_mg_kg	0.296443	0.169593	0.420914		eu_mg_kg	0		Table S2.8. Chemical cut-points for germination index response. Cut-points were derived from ROC curve analysis of anaerobic digestate samples, using GI < 50% as the threshold for phytotoxicity. Values indicate the concentration at which the probability of phytotoxic response increases sharply. TAN (total ammoniacal nitrogen), K (potassium), B (boron), and Fe (iron; stimulatory) are shown with th…
nd_mg_kg	0.278656	0.197904	0.420914	0.636898	0.0002064	1.00009	TRUE	TRUE	phytostimulant	0.636898	0.278656		cd_mg_kg	0.245059	0.259736	0.456778		ce_mg_kg	0		variable	AUC	threshold	sensitivity	specificity
pr_mg_kg	0.274704	0.204606	0.420914	0.486838	0.000217085	1.00012	TRUE	TRUE	phytostimulant	0.486838	0.274704		eu_mg_kg	0.222332	0.307899	0.50133		li_mg_kg	0		B (mg/kg)	0.81	22.5	0.75	0.82
dy_mg_kg	0.193676	0.375906	0.547748	0.460917	0.000280683	1.00008	TRUE	TRUE	phytostimulant	0.460917	0.193676		gd_mg_kg	0.227273	0.296992	0.50133		na_mg_kg	0		K (mg/kg)	0.8	39230	0.75	0.91
ag_mg_kg	0.360672	0.0908914	0.331104	0.407195	0.000168548	1.00009	TRUE	TRUE	phytostimulant	0.407195	0.360672		tb_mg_kg	0.219368	0.31456	0.50133		mg_mg_kg	0		TAN (mgN/L)	0.71	1121	0.58	0.82
sm_mg_kg	0.204545	0.349164	0.530912	0.362378	0.000252223	1.00005	TRUE	TRUE	phytostimulant	0.362378	0.204545		sm_mg_kg	0.204545	0.349164	0.530912		al_mg_kg	0		Fe (mg/kg)	0.65	7980	0.82	0.5
lu_mg_kg	0.156126	0.476848	0.633449	0.35293	0.000336501	1.00013	TRUE	TRUE	phytostimulant	0.35293	0.156126		ba_mg_kg	0.202569	0.353941	0.530912		ca_mg_kg	0
er_mg_kg	0.155138	0.479676	0.633449	0.285865	0.000333927	1.00014	TRUE	TRUE	phytostimulant	0.285865	0.155138		dy_mg_kg	0.193676	0.375906	0.547748		ti_mg_kg	0
ho_mg_kg	0.128458	0.559127	0.673021	0.271835	0.000309729	1.00009	TRUE	TRUE	phytostimulant	0.271835	0.128458		ca_mg_kg	-0.178854	0.414195	0.586776		v_mg_kg	0
yb_mg_kg	0.135375	0.537975	0.669188	0.158612	0.000329014	1.00008	TRUE	TRUE	phytostimulant	0.158612	0.135375		tn_percent	-0.149209	0.496823	0.633449		cr_mg_kg	0
tm_mg_kg	0.109684	0.618344	0.685556	0.000701182	0.000360223	1.00012	TRUE	TRUE	phytostimulant	0.000701182	0.109684		er_mg_kg	0.155138	0.479676	0.633449		mn_mg_kg	0
													lu_mg_kg	0.156126	0.476848	0.633449		co_mg_kg	0
Table S2.3. Phytotoxic driver candidates (negative associations with GI). Subset of variables showing negative association with GI after correlation screening and modeling agreement; includes rank metrics and notes.													tl_mg_kg	0.152174	0.488212	0.633449		ni_mg_kg	0
variable	rho	p	p_fdr	beta	gam_p	edf	flag_screen	flag_gam	direction	abs_beta	abs_rho		yb_mg_kg	0.135375	0.537975	0.669188		cu_mg_kg	0
tan_mg_n_l	-0.525692	0.00998798	0.169796	-2.53292	0.00315128	4.2031	TRUE	TRUE	phytotoxic	2.53292	0.525692		y_mg_kg	0.123518	0.574461	0.673021		zn_mg_kg	0
k_mg_kg	-0.551383	0.00638723	0.169796	-2.39251	0.000913737	1.04801	TRUE	TRUE	phytotoxic	2.39251	0.551383		ho_mg_kg	0.128458	0.559127	0.673021		sr_mg_kg	0
b_mg_kg	-0.52668	0.00982383	0.169796	-2.08675	0.00340804	1.00036	TRUE	TRUE	phytotoxic	2.08675	0.52668		ti_mg_kg	0.121542	0.580646	0.673021		as_mg_kg	0
													tm_mg_kg	0.109684	0.618344	0.685556		se_mg_kg	0
													se_mg_kg	0.109684	0.618344	0.685556		mo_mg_kg	0
													mn_mg_kg	-0.103755	0.637557	0.691817		cd_mg_kg	0
													mo_mg_kg	0.0938735	0.67008	0.71196		sb_mg_kg	0
													vs_percent_ts	-0.0770751	0.726679	0.75634		ba_mg_kg	0
													zn_mg_kg	-0.0365613	0.868457	0.885826		tl_mg_kg	0
													cu_mg_kg	0.0217391	0.921571	0.921571		bi_mg_kg	0

## Sheet: Table S3
Supplementary Table 3. Chemical characteristics of digestate from full-scale anaerobic digesters with different feedstock origins. Data are presented as mean ± standard deviation. Statistical differences between feedstocks were assessed for each parameter using Kruskal–Wallis followed by Dunn’s post hoc test. Different letters indicate statistically significant differences among feedstocks (p < 0…
	Agricultural biomass	Food waste	Manure	Sewage sludge
	(n = 2)	(n = 11)	(n = 7)	(n = 3)
pH	7.3 ± 0.04a	7.8 ± 0.2b	7.8 ± 0.2b	7.3 ± 0.03a
TAN (mgN L-1)	1,017.8 ± 30.6a	1,088.3 ± 406.9a	1,117.3 ± 294.9a	487.5 ± 194.06a
NH3 (mg L-1)	31.9 ± 0.4ab	182.2 ± 137.3a	164.39 ± 102.9a	13.2 ± 6.9b
TOC (% of DM)	37.8 ± 4.4ab	34 ± 4.2ab	36 ± 2.7a	28.3 ± 1.9b
TON (% of DM)	3.8 ± 0.6a	3.5 ± 0.8a	2.7 ± 0.2ab	2.9 ± 0.2b
TS (%)	10 ± 1ab	5 ± 5ac	7 ± 2bd	4 ± 0cd
VS (%TS)	82 ± 5a	68 ± 6ab	75 ± 4a	62 ± 4b
VFA (mM)	0.9 ± 0.5ab	7.0 ± 11.6ab	7.8 ± 13.1a	0.3 ± 0.2b
Na (mg Kg-1)	4,120.5 ± 3,955.4a	28,864.4 ± 20,188.5b	13,781.7 ± 3,389.6ab	3,159.01 ± 1,490.1a
Mg (mg Kg-1)	3,507.6 ± 26.9ab	4,384.3 ± 1,103.4a	7,446.3 ± 1,989.04b	2,757.0 ± 338.6a
K (mg Kg-1)	22,493.1 ± 4,622.6ab	33,176.9 ± 9,511.7ab	48,866.7 ± 15,990.4a	4,108.2 ± 714.6b
Ca (mg Kg-1)	6,109.5 ± 3,76.9a	33,164.2 ± 9,915.7b	21,822.3 ± 5,380.7ab	19,820.1 ± 2,485.6ab
n: number of full-scale digesters; TAN: total ammonia nitrogen; TOC: total organic carbon; TON: total organic nitrogen; TS: total solids; VS: volatile solids; VFA: volatile fatty acids; DM: dry matter.

## Sheet: Table S4
Supplementary Table S4. Median concentrations of chemical variables by feedstock. Medians with first–third quartiles (Q1–Q3) and interquartile ranges (IQR) for elemental concentrations measured in digestates.
Feedstock	Variable (mg kg-1)	N	Median	Q1	Q3	IQR
Agricultural biomass	Ag	2	0.0103483	0.00897728	0.0117192	0.00274197
Agricultural biomass	Al	2	324.011	312.136	335.887	23.7504
Agricultural biomass	As	2	0.189121	0.165544	0.212697	0.0471522
Agricultural biomass	B	2	10.1249	8.52586	11.7239	3.19801
Agricultural biomass	Ba	2	17.5885	17.5328	17.6443	0.11156
Agricultural biomass	Be	2	0.0140427	0.0133456	0.0147398	0.00139422
Agricultural biomass	Bi	2	0.0140755	0.0120808	0.0160701	0.00398934
Agricultural biomass	Ca	2	6109.49	5976.24	6242.74	266.5
Agricultural biomass	Cd	2	0.165157	0.151046	0.179269	0.0282233
Agricultural biomass	Ce	2	0.896611	0.761588	1.03163	0.270046
Agricultural biomass	Co	2	8.68428	7.40779	9.96077	2.55298
Agricultural biomass	Cr	2	2.21289	1.92744	2.49834	0.570904
Agricultural biomass	Cu	2	17.2818	16.6789	17.8847	1.20576
Agricultural biomass	Dy	2	0.0602259	0.052441	0.0680107	0.0155696
Agricultural biomass	Er	2	0.03384	0.0312562	0.0364238	0.00516763
Agricultural biomass	Eu	2	0.0152914	0.0148034	0.0157795	0.000976095
Agricultural biomass	Fe	2	10256	9126.43	11385.7	2259.23
Agricultural biomass	Ho	2	0.0119488	0.010611	0.0132866	0.00267566
Agricultural biomass	K	2	22493.2	20858.8	24127.5	3268.69
Agricultural biomass	La	2	0.513721	0.455347	0.572095	0.116749
Agricultural biomass	Li	2	0.565969	0.493644	0.638294	0.14465
Agricultural biomass	Lu	2	0.00414323	0.00375929	0.00452716	0.00076787
Agricultural biomass	Mg	2	3507.61	3498.11	3517.1	18.9898
Agricultural biomass	Mn	2	171.551	164.262	178.84	14.578
Agricultural biomass	Mo	2	2.67808	2.55175	2.80442	0.252673
Agricultural biomass	Na	2	4120.5	2722.07	5518.94	2796.87
Agricultural biomass	Nd	2	0.42026	0.360263	0.480257	0.119994
Agricultural biomass	Ni	2	5.71508	5.54355	5.88661	0.343062
Agricultural biomass	Pb	2	1.67372	1.00078	2.34667	1.34589
Agricultural biomass	Pr	2	0.106356	0.0918947	0.120817	0.0289222
Agricultural biomass	Sb	2	0.0441244	0.035971	0.0522778	0.0163068
Agricultural biomass	Se	2	0.841627	0.670048	1.01321	0.343157
Agricultural biomass	Sm	2	0.0775963	0.0657628	0.0894297	0.0236669
Agricultural biomass	Sr	2	21.5957	20.98	22.2113	1.23128
Agricultural biomass	Tb	2	0.0115325	0.00954855	0.0135165	0.0039679
Agricultural biomass	Ti	2	23.766	22.3572	25.1748	2.81759
Agricultural biomass	Tl	2	0.0796342	0.0606031	0.0986654	0.0380622
Agricultural biomass	Tm	2	0.00536037	0.00479522	0.00592553	0.00113031
Agricultural biomass	V	2	3.08715	2.76054	3.41375	0.653209
Agricultural biomass	Y	2	0.307884	0.273167	0.3426	0.0694325
Agricultural biomass	Yb	2	0.0281826	0.0263129	0.0300524	0.0037395
Agricultural biomass	Zn	2	109.038	102.743	115.333	12.5894
Food waste	Ag	11	0.138094	0.113827	0.225474	0.111647
Food waste	Al	11	2260.35	1609.39	4025.72	2416.33
Food waste	As	11	1.85507	1.49141	2.55354	1.06213
Food waste	B	11	21.8905	15.0228	25.2613	10.2386
Food waste	Ba	11	31.99	30.8726	45.6565	14.7839
Food waste	Be	11	0.0914405	0.0640968	0.144182	0.0800851
Food waste	Bi	11	0.137669	0.0835055	0.169517	0.0860118
Food waste	Ca	11	35241.3	24878.5	40532.3	15653.7
Food waste	Cd	11	0.256179	0.226134	0.282244	0.0561101
Food waste	Ce	11	3.68481	2.35581	6.18376	3.82794
Food waste	Co	11	6.42046	4.79603	7.7672	2.97117
Food waste	Cr	11	8.09036	6.61946	10.2542	3.63476
Food waste	Cu	11	45.7992	39.7977	61.4239	21.6262
Food waste	Dy	11	0.213369	0.148057	0.366357	0.218299
Food waste	Er	11	0.119736	0.0891809	0.22001	0.130829
Food waste	Eu	11	0.0492223	0.0338473	0.0805237	0.0466763
Food waste	Fe	11	11819.5	8093.55	16840.2	8746.67
Food waste	Gd	11	0.327557	0.201474	0.546966	0.345492
Food waste	Ho	11	0.0443193	0.0324067	0.0770924	0.0446858
Food waste	K	11	37207.3	27788.2	39827.8	12039.6
Food waste	La	11	1.8953	1.30664	3.39339	2.08675
Food waste	Li	11	1.9932	1.36816	2.53786	1.1697
Food waste	Lu	11	0.015842	0.0115707	0.0280505	0.0164798
Food waste	Mg	11	4186.93	3821.03	4911.2	1090.17
Food waste	Mn	11	178.46	162.645	237.374	74.7292
Food waste	Mo	11	2.84739	2.31476	3.47361	1.15885
Food waste	Na	11	21573.6	19825.1	29462.5	9637.36
Food waste	Nd	11	1.78824	1.12138	2.81382	1.69244
Food waste	Ni	11	7.35423	6.46356	8.66269	2.19912
Food waste	Pb	11	3.624	2.02768	4.95242	2.92474
Food waste	Pr	11	0.466248	0.301566	0.757466	0.4559
Food waste	Sb	11	0.221045	0.109666	0.227141	0.117475
Food waste	Se	11	1.32531	0.928259	1.61541	0.68715
Food waste	Sm	11	0.267024	0.188883	0.476757	0.287874
Food waste	Sr	11	81.6157	64.3109	98.662	34.3511
Food waste	Tb	11	0.0372705	0.0261396	0.0632931	0.0371535
Food waste	Ti	11	71.3943	36.4823	116.155	79.673
Food waste	Tl	11	0.0508265	0.0404635	0.0649207	0.0244572
Food waste	Tm	11	0.0190014	0.0125101	0.0325289	0.0200188
Food waste	V	11	4.8949	4.0046	5.35347	1.34888
Food waste	Y	11	1.07533	0.837005	1.94	1.10299
Food waste	Yb	11	0.110117	0.0799507	0.206306	0.126355
Food waste	Zn	11	199.131	150.194	246.113	95.9183
Manure	Ag	7	0.0176291	0.0143606	0.0212905	0.00692991
Manure	Al	7	940.943	762.742	1554.35	791.612
Manure	As	7	0.799205	0.504544	0.965804	0.46126
Manure	B	7	27.9766	25.0187	32.4581	7.43945
Manure	Ba	7	34.0989	32.6326	45.1879	12.5553
Manure	Be	7	0.0364271	0.0351617	0.0484926	0.0133309
Manure	Bi	7	0.390814	0.106583	0.472363	0.36578
Manure	Ca	7	22350.6	16920.9	25254.1	8333.14
Manure	Cd	7	0.258895	0.220222	0.299153	0.0789305
Manure	Ce	7	1.53548	1.36546	2.08573	0.720271
Manure	Co	7	1.90969	1.80782	2.17799	0.370171
Manure	Cr	7	5.14263	4.04548	6.05583	2.01035
Manure	Cu	7	117.601	87.0011	176.195	89.1941
Manure	Dy	7	0.166713	0.143643	0.192789	0.0491455
Manure	Er	7	0.103853	0.0864939	0.1252	0.038706
Manure	Eu	7	0.0396209	0.036729	0.0484698	0.0117408
Manure	Fe	7	4586.45	4179.5	8269.28	4089.79
Manure	Gd	7	0.19355	0.166483	0.2241	0.0576169
Manure	Ho	7	0.0360914	0.0299627	0.0412985	0.0113358
Manure	K	7	45713.8	42087.5	51045.5	8958.06
Manure	La	7	0.921299	0.890748	1.39141	0.500657
Manure	Li	7	0.906119	0.887539	1.08591	0.198375
Manure	Lu	7	0.0132747	0.0112939	0.0172361	0.00594218
Manure	Mg	7	8134.31	6046.83	8583.17	2536.34
Manure	Mn	7	279.215	275.076	313.655	38.5797
Manure	Mo	7	3.45167	2.7712	3.81687	1.04567
Manure	Na	7	13746.2	11972	14970.8	2998.85
Manure	Nd	7	0.791685	0.73214	1.13926	0.407118
Manure	Ni	7	6.94275	5.2748	7.10818	1.83338
Manure	Pb	7	1.15505	1.04222	1.31838	0.276163
Manure	Pr	7	0.202276	0.186418	0.291408	0.10499
Manure	Sb	7	0.12088	0.0926639	0.130112	0.0374483
Manure	Se	7	1.10896	0.996868	1.24361	0.246746
Manure	Sm	7	0.164558	0.141331	0.218145	0.0768138
Manure	Sr	7	91.9103	50.0102	99.2606	49.2504
Manure	Tb	7	0.0280712	0.0248423	0.0311386	0.00629626
Manure	Ti	7	63.5769	52.2106	79.2787	27.0681
Manure	Tl	7	0.109525	0.087422	0.1151	0.0276776
Manure	Tm	7	0.0158491	0.011901	0.0177249	0.00582397
Manure	V	7	3.35933	2.79785	3.67599	0.878134
Manure	Y	7	1.10348	1.03031	1.27174	0.241427
Manure	Yb	7	0.0976124	0.0775576	0.111476	0.0339189
Manure	Zn	7	299.914	249.618	368.227	118.609
Sewage sludge	Ag	3	1.26848	1.25999	1.4608	0.200806
Sewage sludge	Al	3	20059.7	14504.8	26033.3	11528.5
Sewage sludge	As	3	3.5229	3.516	3.86561	0.34961
Sewage sludge	B	3	10.3626	7.4748	10.6006	3.12579
Sewage sludge	Ba	3	170.334	132.468	176.06	43.5916
Sewage sludge	Be	3	0.430678	0.295033	0.459332	0.164299
Sewage sludge	Bi	3	2.92234	2.81154	2.94392	0.132383
Sewage sludge	Ca	3	19138.9	18442.5	20857.1	2414.63
Sewage sludge	Cd	3	0.536741	0.519947	0.627249	0.107302
Sewage sludge	Ce	3	19.9897	14.2735	23.6341	9.36063
Sewage sludge	Co	3	6.04367	5.78568	6.0782	0.292523
Sewage sludge	Cr	3	16.3291	12.9818	23.1564	10.1745
Sewage sludge	Cu	3	270.779	232.022	319.5	87.4786
Sewage sludge	Dy	3	1.61669	1.08044	2.02434	0.943898
Sewage sludge	Er	3	0.933984	0.614301	1.18517	0.570869
Sewage sludge	Eu	3	0.29761	0.221131	0.335423	0.114292
Sewage sludge	Fe	3	62340.7	57266.2	65993.6	8727.42
Sewage sludge	Gd	3	2.18198	1.54374	2.77154	1.2278
Sewage sludge	Ho	3	0.33463	0.2229	0.421084	0.198184
Sewage sludge	K	3	3755.11	3697.01	4342.87	645.859
Sewage sludge	La	3	12.1233	9.0269	16.6489	7.62196
Sewage sludge	Li	3	3.48233	3.02332	4.18347	1.16015
Sewage sludge	Lu	3	0.126361	0.0829866	0.162418	0.0794312
Sewage sludge	Mg	3	2590.44	2562.21	2868.52	306.318
Sewage sludge	Mn	3	330.279	279.836	333.322	53.4861
Sewage sludge	Mo	3	6.74115	5.88822	8.96958	3.08135
Sewage sludge	Na	3	2655.56	2320.7	3745.6	1424.9
Sewage sludge	Nd	3	10.7795	7.58811	13.7565	6.16842
Sewage sludge	Ni	3	16.0866	15.6727	18.8845	3.21187
Sewage sludge	Pb	3	20.7388	16.0336	27.6352	11.6016
Sewage sludge	Pr	3	2.74305	1.92932	3.52932	1.6
Sewage sludge	Sb	3	0.773865	0.679692	0.870767	0.191075
Sewage sludge	Se	3	1.52974	1.45451	1.55824	0.103732
Sewage sludge	Sm	3	2.08443	1.42726	2.64416	1.21689
Sewage sludge	Sr	3	76.2531	63.1013	76.2589	13.1576
Sewage sludge	Tb	3	0.281549	0.192177	0.357833	0.165656
Sewage sludge	Ti	3	200.407	145.089	366.017	220.928
Sewage sludge	Tl	3	0.124824	0.119884	0.148523	0.0286389
Sewage sludge	Tm	3	0.130234	0.0842744	0.163925	0.0796504
Sewage sludge	V	3	16.7959	13.204	19.513	6.30898
Sewage sludge	Y	3	9.06632	6.02413	12.1487	6.12452
Sewage sludge	Yb	3	0.874324	0.571203	1.09306	0.521862
Sewage sludge	Zn	3	441.515	426.662	458.844	32.1826
n: number of full-scale digesters; IQR: interquartile ranges.

## Sheet: Table S5
Supplementary Table 5. Characteristics of digestate from the original collection in the industrial-scale biogas digesters.
Plant code	Location	Collection date	Temperature (°C)	Feedstock type	Main feedstock (% share)	Co-feedstock (% share)	Additional co-feedstock	HRT (days)	OLR (kg VS/m³ d)	Pre/Post-treatment	Main chemicals added	Trace elements added
3	Katrineholm, Sweden	september/2022	40	Manure	Cow manure (40%)	Agricultural residue (20%)	Pig slurry	40	30	Hygienisation (unspecified)	NA	NA
4	Eskilstuna, Sweden	september/2022	37	Sewage sludge	Primary sludge (79%)	WAS	NA	22	NA	Check chemicals for sedimentation	Quickfloc, Pix 111, Zetag XXX polymer (thickening)	No
5	Örebro, Sweden	september/2022	36	Sewage sludge	Primary sludge (70%)	WAS	NA	20	NA	NA	Superfloc XD 7600, Burst PF 13 T (antifoaming)	NA
6	Örebro, Sewden	september/2022	41	Agricultural biomass	Agricultural residue (60%)	Food industry slurry (40%)	NA	NA	NA	NA	NA	NA
7	Västerås, Sweden	september/2022	41	Food waste	Municipal food waste (80%)	Grease separator - Glycerol	NA	40	NA	Hygienisation (Post-AD)	NA	NA
8	Västerås, Sweden	september/2022	38	Manure	Pig slurry (52%)	Cow manure (16%)	NA	41	3.7	Hygienisation (Post-AD)	BDP Kemira	NA
9	Uppsala, Sweden	september/2022	52	Food waste	Municipal food waste (76%)	Medicine by-product (10%)	NA	41.5	2.56	Hygienisation (Pre-AD)	BDP Kemira (0.30%)	NA
10	Södertorn, Sweden	september/2022	38	Food waste	Municipal food waste (84%)	Distillery waste	NA	30	4	Hygienisation (Pre-AD)	Iron chloride	Yes
11	Oslo, Norway	october/2022	40	Food waste	Municipal food waste (52.3%)	Cow manure (26.2%)	NA	32.5	2.4	Hygienisation (Pre-AD)	Iron chloride	No
12	Borås, Sweden	october/2022	53	Food waste	Municipal food waste (100%)	No	No	NA	NA	Hygienisation (Pre-AD)	NA	NA
13	Jönköping, Sweden	october/2022	53	Food waste	Municipal food waste (66%)	Green waste (30%)	NA	23	5.4	No	NA	No
14	Kungshamn, Sweden	october/2022	44	Food waste	Municipal food waste (50%)	Municipal solid waste & Food industry	NA	NA	NA	NA	NA	NA
15	Lidköping, Sweden	october/2022	40	Agricultural biomass	Agricultural residue (80%)	Food industry slurry (20%)	NA	NA	NA	NA	NA	NA
16	Falköping, Sweden	october/2022	56	Food waste	Municipal food waste (78.4%)	Grease separator - Glycerol	NA	43	2.6	No	BDP-868 (0.30%)	NA
17	Skövde, Sweden	october/2022	53	Food waste	Municipal food waste (50%)	Slaughterhouse waste (50%)	NA	NA	NA	NA	NA	NA
18	Sønderborg, Denmark	october/2022	52.5	Manure	Pig slurry (67.15%)	Food industry slurry (7.5%)	Cow manure	NA	NA	NA	NA	NA
19	Esbjerg, Denmark	october/2022	51	Manure	Cow manure (67.15%)	Food industry slurry (7.5%)	Pig slurry	NA	NA	NA	NA	NA
20	Holsted, Denmark	october/2022	51	Manure	Cow manure (67.15%)	Food industry slurry (7.5%)	Pig slurry	NA	NA	NA	NA	NA
21	Faaborg-Midtfyn, Denmark	october/2022	50	Manure	Cow manure (80%)	Food industry slurry (15%)	NA	NA	NA	NA	NA	NA
22	Falkenberg, Sweden	october/2022	41	Food waste	Municipal food waste (40%)	Cow manure (20%)	Pig slurry (10%)	25	3.3	No	Iron chloride	No
23	Hagelsrum, Sweden	october/2022	40	Manure	Cow manure (95%)	Agricultural residue (5%)	NA	30	NA	NA	NA	NA
24	Linköping, Sweden	october/2022	42	Food waste	Municipal food waste (50%)	Slaughterhouse waste (25%)	NA	35	4.5	Hygienisation (Pre-AD)	BDP (iron chloride, Co, Ni, Se, W, etc.)	Yes
25	Linköping, Sweden	october/2022	38	Sewage sludge	WAS (62%)	Primary sludge	NA	20	2	NA	Fe(II)SO₄	No
HTR: hydraulic retention time; OLR: organic loading rate; WAS: waste activated sludge; AD: anaerobic digestion; NA: not available.
